# Supplementary material for: Identification of Druggable Targets for Alzheimer's Disease by Analyzing Circulating Inflammatory Proteins With Mendelian Randomization
Source: Brain Behav. 2025 Aug 27;15(8):e70797. doi: 10.1002/brb3.70797 (PMC12382734; doi:10.1002/brb3.70797)
Supplement: Supplementary file 1 — Supporting Table: brb370797‐sup‐0001‐SuppMat.xlsx [file BRB3-15-e70797-s001.xlsx]

## Sheet: tsmr_CKs_ADfinn_table
Exposure	Outcome	N_IV	P_IV	b (se)	OR [95%CI]	Q_P	I2	Egger_intercept	P_pleiotropy	P	FDR	Protein
LTA	AD	41	1e-05	0.062 (0.024)	1.06 [1.02-1.11]	0.055	0.277	0.003	0.642	0.00877	0.536	TNFB
NRTN	AD	25	1e-05	-0.091 (0.039)	0.91 [0.85-0.99]	0.197	0.19	0.009	0.243	0.019	0.536	NRTN
TSLP	AD	24	1e-05	0.092 (0.042)	1.10 [1.01-1.19]	0.497	-0.027	-0.014	0.216	0.028	0.536	TSLP
CCL4	AD	30	1e-05	-0.047 (0.022)	0.95 [0.91-1.00]	0.647	-0.133	0.002	0.776	0.029	0.536	CCL4
S100A12	AD	23	1e-05	0.088 (0.041)	1.09 [1.01-1.18]	0.335	0.092	0.006	0.527	0.03	0.536	EN-RAGE
CD244	AD	33	1e-05	0.063 (0.030)	1.07 [1.00-1.13]	0.437	0.018	-0.005	0.416	0.036	0.536	CD244
IL33	AD	23	1e-05	0.079 (0.040)	1.08 [1.00-1.17]	0.826	-0.392	-0.01	0.283	0.048	0.536	IL-33
MMP1	AD	26	1e-05	-0.071 (0.036)	0.93 [0.87-1.00]	0.599	-0.105	0.001	0.889	0.049	0.536	MMP-1
CCL7	AD	26	1e-05	0.082 (0.043)	1.09 [1.00-1.18]	0.039	0.354	0	0.969	0.053	0.536	CCL7
TNFSF10	AD	38	1e-05	0.049 (0.028)	1.05 [0.99-1.11]	0.017	0.355	-0.011	0.128	0.078	0.571	TRAIL
ARTN	AD	31	1e-05	0.061 (0.036)	1.06 [0.99-1.14]	0.41	0.036	-0.008	0.328	0.09	0.571	ARTN
AXIN1	AD	13	1e-05	0.131 (0.078)	1.14 [0.98-1.33]	0.042	0.445	0.012	0.546	0.092	0.571	AXIN1
TNFSF11	AD	51	1e-05	0.041 (0.025)	1.04 [0.99-1.09]	0.88	-0.296	-0.003	0.531	0.095	0.571	TRANCE
CD6	AD	27	1e-05	0.039 (0.024)	1.04 [0.99-1.09]	0.75	-0.247	0.006	0.278	0.096	0.571	CD6
CASP8	AD	24	1e-05	-0.067 (0.040)	0.94 [0.86-1.01]	0.53	-0.053	-0.012	0.166	0.099	0.571	CASP-8
IL10	AD	31	1e-05	0.067 (0.041)	1.07 [0.99-1.16]	0.051	0.313	-0.006	0.482	0.103	0.571	IL-10
FGF23	AD	28	1e-05	-0.065 (0.040)	0.94 [0.87-1.01]	0.545	-0.058	-0.006	0.497	0.107	0.571	FGF-23
TNFRSF9	AD	35	1e-05	-0.053 (0.034)	0.95 [0.89-1.01]	0.189	0.172	0.002	0.827	0.117	0.593	TNFRSF9
FGF21	AD	26	1e-05	0.057 (0.040)	1.06 [0.98-1.15]	0.183	0.199	0.023	0.00898	0.155	0.736	FGF-21
CD5	AD	32	1e-05	0.054 (0.040)	1.06 [0.98-1.14]	0.06	0.297	-0.006	0.533	0.179	0.736	CD5
IL6	AD	14	1e-05	-0.074 (0.055)	0.93 [0.83-1.03]	0.246	0.191	-0.013	0.302	0.179	0.736	IL-6
IL10RB	AD	29	1e-05	-0.032 (0.024)	0.97 [0.92-1.02]	0.295	0.112	-0.005	0.325	0.191	0.736	IL10RB
EIF4EBP1	AD	18	1e-05	-0.060 (0.046)	0.94 [0.86-1.03]	0.437	0.015	-0.006	0.577	0.192	0.736	4EBP1
CXCL6	AD	23	1e-05	-0.035 (0.027)	0.97 [0.92-1.02]	0.645	-0.158	0.001	0.891	0.198	0.736	CXCL6
CCL28	AD	38	1e-05	-0.047 (0.037)	0.95 [0.89-1.03]	0.821	-0.273	0.002	0.727	0.202	0.736	CCL28
VEGFA	AD	34	1e-05	-0.035 (0.028)	0.97 [0.91-1.02]	0.246	0.135	-0.021	0.00119	0.216	0.757	VEGFA
LIFR	AD	28	1e-05	-0.034 (0.030)	0.97 [0.91-1.03]	0.724	-0.213	-0.006	0.355	0.257	0.843	LIF-R
CDCP1	AD	36	1e-05	-0.036 (0.034)	0.96 [0.90-1.03]	0.00457	0.423	-0.006	0.441	0.295	0.843	CDCP1
TNFSF12	AD	43	1e-05	-0.032 (0.031)	0.97 [0.91-1.03]	0.278	0.105	-0.001	0.877	0.304	0.843	TWEAK
CXCL9	AD	38	1e-05	0.035 (0.034)	1.04 [0.97-1.11]	0.662	-0.125	0.004	0.491	0.305	0.843	CXCL9
IL10RA	AD	19	1e-05	-0.044 (0.043)	0.96 [0.88-1.04]	0.279	0.144	0.008	0.339	0.311	0.843	IL-10RA
CX3CL1	AD	31	1e-05	0.040 (0.040)	1.04 [0.96-1.12]	0.773	-0.251	0	0.984	0.316	0.843	CX3CL1
IL22RA1	AD	21	1e-05	-0.068 (0.069)	0.93 [0.82-1.07]	0.0092	0.472	-0.017	0.292	0.326	0.843	IL-22RA1
NTF3	AD	32	1e-05	0.046 (0.048)	1.05 [0.95-1.15]	0.00648	0.426	0	0.995	0.333	0.843	NT-3
TGFB1	AD	30	1e-05	0.044 (0.046)	1.04 [0.96-1.14]	0.00979	0.416	-0.013	0.13	0.336	0.843	TGF-beta-1
FGF5	AD	34	1e-05	-0.022 (0.024)	0.98 [0.93-1.03]	0.071	0.277	-0.01	0.138	0.367	0.843	FGF-5
CCL23	AD	32	1e-05	0.224 (0.262)	1.25 [0.75-2.09]	0	0.989	0.071	0.178	0.393	0.843	CCL23
TNF	AD	29	1e-05	0.030 (0.036)	1.03 [0.96-1.11]	0.848	-0.371	0.008	0.292	0.398	0.843	TNF
CXCL1	AD	26	1e-05	0.028 (0.034)	1.03 [0.96-1.10]	0.571	-0.081	0.002	0.734	0.408	0.843	CXCL1
IL4	AD	21	1e-05	0.035 (0.044)	1.04 [0.95-1.13]	0.639	-0.162	0.001	0.908	0.417	0.843	IL-4
CCL13	AD	31	1e-05	-0.026 (0.032)	0.97 [0.91-1.04]	0.098	0.256	0.002	0.79	0.422	0.843	CCL13
SULT1A1	AD	33	1e-05	0.023 (0.028)	1.02 [0.97-1.08]	0.802	-0.274	0	0.971	0.424	0.843	ST1A1
IL8	AD	29	1e-05	0.031 (0.039)	1.03 [0.96-1.11]	0.939	-0.605	0.002	0.745	0.426	0.843	IL-8
IFNG	AD	20	1e-05	0.036 (0.046)	1.04 [0.95-1.13]	0.303	0.121	-0.002	0.798	0.427	0.843	IFN-gamma
IL17A	AD	22	1e-05	0.040 (0.050)	1.04 [0.94-1.15]	0.026	0.406	0	0.984	0.429	0.843	IL-17A
LIF	AD	24	1e-05	-0.033 (0.044)	0.97 [0.89-1.05]	0.646	-0.154	0.005	0.597	0.447	0.843	LIF
TNFRSF11B	AD	30	1e-05	0.028 (0.036)	1.03 [0.96-1.10]	0.359	0.069	0	0.987	0.447	0.843	OPG
CCL20	AD	33	1e-05	0.029 (0.038)	1.03 [0.96-1.11]	0.732	-0.199	0.004	0.663	0.453	0.843	CCL20
NGF	AD	33	1e-05	-0.031 (0.042)	0.97 [0.89-1.05]	0.317	0.092	0.006	0.524	0.456	0.843	Beta-NGF
CCL25	AD	33	1e-05	0.022 (0.030)	1.02 [0.96-1.08]	0.00541	0.429	0.009	0.13	0.463	0.843	CCL25
PLAU	AD	44	1e-05	-0.024 (0.034)	0.98 [0.91-1.04]	0.028	0.31	0.002	0.786	0.479	0.852	uPA
CD40	AD	24	1e-05	0.018 (0.027)	1.02 [0.97-1.07]	0.942	-0.711	0.002	0.766	0.493	0.852	CD40
CD274	AD	30	1e-05	0.028 (0.041)	1.03 [0.95-1.11]	0.281	0.119	0.009	0.279	0.496	0.852	PD-L1
CSF1	AD	29	1e-05	-0.029 (0.044)	0.97 [0.89-1.06]	0.073	0.291	-0.01	0.302	0.514	0.866	CSF-1
IL1A	AD	24	1e-05	-0.024 (0.038)	0.98 [0.91-1.05]	0.87	-0.471	-0.011	0.266	0.534	0.871	IL-1 alpha
IL12B	AD	37	1e-05	-0.013 (0.021)	0.99 [0.95-1.03]	0.247	0.13	-0.003	0.562	0.536	0.871	IL-12B
IL13	AD	25	1e-05	-0.020 (0.034)	0.98 [0.92-1.05]	0.893	-0.512	-0.003	0.643	0.55	0.873	IL-13
IL15RA	AD	23	1e-05	-0.020 (0.035)	0.98 [0.92-1.05]	0.00838	0.463	-0.005	0.577	0.557	0.873	IL-15RA
IL20RA	AD	21	1e-05	-0.023 (0.042)	0.98 [0.90-1.06]	0.47	-0.0099	0.003	0.793	0.581	0.876	IL-20RA
IL7	AD	25	1e-05	-0.025 (0.046)	0.98 [0.89-1.07]	0.806	-0.338	0.004	0.702	0.581	0.876	IL-7
CCL3	AD	22	1e-05	-0.017 (0.031)	0.98 [0.92-1.05]	0.337	0.092	0.002	0.816	0.593	0.876	MIP-1 alpha
CCL19	AD	37	1e-05	0.016 (0.031)	1.02 [0.96-1.08]	0.053	0.289	0.003	0.614	0.599	0.876	CCL19
CXCL11	AD	37	1e-05	0.017 (0.034)	1.02 [0.95-1.09]	0.787	-0.239	0.003	0.738	0.607	0.876	CXCL11
SIRT2	AD	21	1e-05	0.023 (0.047)	1.02 [0.93-1.12]	0.228	0.178	-0.022	0.02	0.626	0.876	SIRT2
GDNF	AD	24	1e-05	-0.018 (0.038)	0.98 [0.91-1.06]	0.338	0.089	-0.014	0.076	0.638	0.876	hGDNF
TGFA	AD	27	1e-05	0.022 (0.046)	1.02 [0.93-1.12]	0.144	0.228	0.011	0.298	0.638	0.876	TGF-alpha
IL17C	AD	36	1e-05	0.017 (0.037)	1.02 [0.95-1.09]	0.318	0.089	0.016	0.084	0.645	0.876	IL-17C
TNFSF14	AD	37	1e-05	-0.014 (0.035)	0.99 [0.92-1.06]	0.032	0.324	0.005	0.496	0.682	0.901	TNFSF14
IL18	AD	31	1e-05	0.018 (0.045)	1.02 [0.93-1.11]	0.000725	0.507	0.008	0.456	0.689	0.901	IL-18
OSM	AD	25	1e-05	-0.018 (0.045)	0.98 [0.90-1.07]	0.1	0.277	0.017	0.084	0.693	0.901	OSM
CCL11	AD	29	1e-05	-0.012 (0.034)	0.99 [0.92-1.06]	0.885	-0.442	0.002	0.841	0.714	0.916	CCL11
IL2RB	AD	23	1e-05	-0.013 (0.039)	0.99 [0.91-1.07]	0.776	-0.312	-0.008	0.404	0.733	0.927	IL-2RB
CXCL5	AD	22	1e-05	0.009 (0.029)	1.01 [0.95-1.07]	0.308	0.114	0.003	0.602	0.747	0.932	CXCL5
FLT3LG	AD	47	1e-05	0.009 (0.032)	1.01 [0.95-1.07]	0.032	0.296	0.006	0.312	0.772	0.944	FIt3L
HGF	AD	32	1e-05	-0.013 (0.046)	0.99 [0.90-1.08]	0.208	0.165	0.016	0.105	0.778	0.944	HGF
MMP10	AD	24	1e-05	-0.009 (0.034)	0.99 [0.93-1.06]	0.608	-0.119	-0.011	0.134	0.8	0.958	MMP-10
IL5	AD	23	1e-05	-0.009 (0.040)	0.99 [0.92-1.07]	0.507	-0.037	-0.001	0.886	0.822	0.971	IL-5
IL2	AD	22	1e-05	0.009 (0.044)	1.01 [0.93-1.10]	0.432	0.02	-0.004	0.748	0.835	0.974	IL-2
CCL8	AD	46	1e-05	-0.004 (0.021)	1.00 [0.96-1.04]	0.037	0.29	-0.007	0.201	0.864	0.979	CCL8
CCL2	AD	31	1e-05	-0.005 (0.034)	0.99 [0.93-1.06]	0.023	0.368	-0.002	0.803	0.882	0.979	CCL2
ADA	AD	24	1e-05	0.005 (0.036)	1.01 [0.94-1.08]	0.000722	0.547	0.005	0.556	0.888	0.979	ADA
IL24	AD	19	1e-05	0.007 (0.050)	1.01 [0.91-1.11]	0.525	-0.06	0.012	0.295	0.891	0.979	IL-24
IL20	AD	24	1e-05	-0.006 (0.044)	0.99 [0.91-1.08]	0.698	-0.207	-0.004	0.718	0.897	0.979	IL-20
FGF19	AD	32	1e-05	0.004 (0.036)	1.00 [0.94-1.08]	0.376	0.057	-0.012	0.227	0.908	0.979	FGF-19
SLAMF1	AD	38	1e-05	-0.003 (0.038)	1.00 [0.93-1.07]	0.028	0.329	0.005	0.497	0.933	0.979	SLAMF1
CST5	AD	48	1e-05	-0.002 (0.022)	1.00 [0.96-1.04]	0.76	-0.178	0	0.949	0.943	0.979	CST5
CXCL10	AD	34	1e-05	0.002 (0.033)	1.00 [0.94-1.07]	0.492	-0.016	0.002	0.774	0.944	0.979	CXCL10
KITLG	AD	45	1e-05	0.001 (0.029)	1.00 [0.95-1.06]	0.031	0.303	-0.003	0.61	0.961	0.979	SCF
IL18R1	AD	38	1e-05	-0.001 (0.024)	1.00 [0.95-1.05]	0.02	0.349	0.007	0.256	0.965	0.979	IL-18R1
DNER	AD	28	1e-05	-0.001 (0.034)	1.00 [0.93-1.07]	0.68	-0.169	-0.002	0.731	0.968	0.979	DNER
STAMBP	AD	22	1e-05	0.001 (0.050)	1.00 [0.91-1.10]	0.241	0.165	-0.017	0.194	0.984	0.984	STAMPB
